# Supplementary material for: Polypharmacy and the Change of Self-Rated Health in Community-Dwelling Older Adults
Source: Int J Environ Res Public Health. 2023 Feb 25;20(5):4159. doi: 10.3390/ijerph20054159 (PMC10002126; doi:10.3390/ijerph20054159)
Supplement: Supplementary file 1 [file ijerph-20-04159-s001.zip]

Archive with 1 entries (1 files):
- ijerph-2174166-supplementary.pdf
